# Supplementary material for: Streptomyces nigra sp. nov. Is a Novel Actinobacterium Isolated From Mangrove Soil and Exerts a Potent Antitumor Activity in Vitro
Source: Front Microbiol. 2018 Jul 18;9:1587. doi: 10.3389/fmicb.2018.01587 (PMC6058180; doi:10.3389/fmicb.2018.01587)
Supplement: Supplementary file 7 [file Table_1.xlsx]

## Sheet: Sheet1
Table S1. Differential phenotypic characteristics of strain 452T and additional reference strains.
Characteristics	Medium:	ISP2	ISP3	ISP4	ISP5	Diffusible pigment on ISP5	ISP6	ISP7	Melanin production on ISP7	Aerial Spore mass colour	Spore chain morphology	Spore ornamentation	Growth at:	NaCl (%)	pH	Temperature (°C)	Enzyme activity:	Catalase	Cellulase	Gelatinase	Protease	H2S Production	Lipase (tributyrin)	Voges-Proskauer test	Lysine decarboxylase	Methyl red test	Oxidase	Urease	Nitrate reduction	Utilized as sole carbon：	D-Galactose	Adonitol	Cellobiose	Citrate	D-Arabinose	Trehalose	D-Fructose	D-Glucose	D-Melibiose	D-Mannitol	D-Ribose	D-Salicin	D-Sorbitol	D-Xylose	Glycerol	Inositol	D-Lactose	L-Arabinose	L-Rhamnose
Strain 452T		Good growth;White substrate mycelium (SM);Grey with white aerial mycelium (AM);No diffusible pigment (DP)	Good growth;White SM;Grey AM;No DP	Good growth;White SM;Greyish blue AM;No DP	Good growth;White SM;Yellow AM	-	Moderate growth;Grey SM;Grey AM;Brown DP	Good growth;Grey SM;Grey AM	+					0–8.0 (+)	5.0-9.0 (+)	15-45 (+)		+	-	-	-	-	-	-	-	-	+	+	+		+	+	-	+	-	+	+	+	-	+	+	+	+	-	+	+	+	-	-
Streptomyces almquistii NRRL B-1685T (Cui et al., 2012)																				+					-		+	+	+		+		+	+	-		-	+		+	+		-	+	+	-	+	-	-
Streptomyces azureus ATCC 14921T (le Roes-Hill et al., 2018)		Good growth;Yellow brown SM;Blue-grey with white AM;Yellow-brown DP	Good growth;White SM;Grey-blue AM with slight white edging;Brown DP	Good growth;Light brown SM;Blue AM with a thin white edging;No DP	Good growth;Cream to yellow SM;Blue-grey AM	Light yellow			w		Spirales (on ISP4)	Smooth (on ISP4)		0-7.0 (+), 10.0 (-)	<4.5 (-)	4 (-), 37 (+), 45 (w)				+	-		+						+		+	+	+		+			+		-							+	+
Streptomyces caelestis NRRL 2418T (le Roes-Hill et al., 2018)		Good growth;Yellow brown SM;White AM;Yellow-brown to brown DP	Good growth;Cream SM;Blue-grey AM with white edging;Dark brown DP	Good growth;Light brown SM;Light blue AM with a white edging;No DP	Moderate growth;Cream to yellow SM;White AM	-			-		Retinaculiaperti to Spirales (on ISP4)	Smooth (on ISP4)		0-4.0 (+), 7.0 (-)	<4.5 (-)	4 (-), 37 (+), 45 (-)				+	-		-								+	+	+			+		+		+							+	+
Streptomyces cellulosae NBRC 13027T (Yan et al., 2011; Goodfellow et al., 2017)		Good growth;Light brown SM;Grey AM;Light orange DP				Light orange			-	Gray (on PDA)								+	+	-	+	-			+				+						+		+	+	-	+				+		+		+	+
Streptomyces flaveolus NBRC 3408T (Ray et al., 2013)		Good growth;Yellowish brown SM;Pale brown AM	Good growth;Off-brown AM	Good growth;Yellow AM	Good growth;Pale yellow SM	Yellow brown	Good growth;off-white AM	Good growth;brown SM	-	Greenish white (on ISP4)	Rectiflexibiles (on ISP4)	Hairy (on ISP4)		0-2.5 (+), >7.0 (-)	8.0-10.0 (-)			+	-	+	-		-				+	+			-		+	-			+	+						-		+			-
Streptomyces glaucescens NBRC 12774T (Kim et al., 1998)		Good growth;Redish orange SM				Red orange			+	Greyish green (on ISP4)	Spirales (on ISP4)	Hairy (on ISP4)									-								-											+						+			-
Streptomyces minutiscleroticus NBRC 13361T (Skarbek and Brady, 1978; Lanoot et al., 2005)		Good growth;Yellowish brown SM							-	Greyish yellow (on ISP2)	Spirales (on ISP2)	Smooth (on ISP2)		0-10.0 (+), 13.0 (-)	7.0-9.0 (+)	10-45 (+)				-	-		+					+	+		+				+		+	+	-	+	+			+		v	+	+	+
Streptomyces olivaceus NBRC 3200T (Reddy et al., 2011)						-					Rectiflexibiles (on ISP2)	Smooth (on ISP2)		0-7.5 (+)	5.0 (+), >11.0 (-)	45 (-)																					+							+			+	+	+
Streptomyces pactum NBRC 13433T (Reddy et al., 2011)		Good growth;Yellowish brown SM				+			-		Spirales (on ISP2)	Hairy (on ISP2)		7.0 (-)	5.0 (+), 11.0 (+)	45 (-)																					+							-			-	-	-
Streptomyces parvulus NBRC 13193T (Reddy et al., 2011)						+					Spirales (on ISP2)	Smooth (on ISP2)		7.0 (-)	5.0 (-), 11.0 (+)	45 (+)																					+							-			+	+	+
Streptomyces pluripotens MUSC 135T (Lee et al., 2014)		Good growth;Yellow greyish AM;Brilliant yellow SM;No DP				-		Good growth						0-4.5 (+), 8.0 (-)	5.0 (+), 10.0 (W)	28 (+), 44 (-)		+	+	-			-								+		+	+		+	-	+	+	+	+	-	+		+	+	+		+
Streptomyces speibonae NRRL B-24240T (Meyers et al., 2003)		Good growth;Grey AM;Blue SM	Good growth	Good growth		-	Good growth	Good growth	+	Grey (on ISP4)	Spirales (on ISP4)	Hairy (on ISP4)			<4.5 (-)	4 (-), 45 (+)		+		+	-	+	+	-		-		-				-	+				+		-	+	+	-		+	+	+	+	+	+
Streptomyces violaceoruber DSM 40049T (Bouizgarne et al., 2009; Loqman et al., 2009)		Good growth;Brown SM				+			-	Grey (on ISP4)	Spirales (on ISP4)	Smooth (on ISP4)		0-7.0 (+)	<4.5 (-)	45 (-)																			+							+				+	v	+	+
Streptomyces viridochromogenes NBRC 3113T (Kim and Goodfellow, 2002)									-	Green (on ISP3)	Spirales (on ISP3)	Spiny (on ISP3)															+					-					-							+		+		+
Streptomyces violaceorubidus LMG 20319T (Bouizgarne et al., 2009)		Good growth;Yellowish red SM				+			-	Grey (on ISP3)	Spirales (on ISP3)	Smooth (on ISP3)		0-7.0 (+)	<4.5 (-)	45 (-)																			+											+		+	+
Streptomyces rochei NRRL B-1559T (Reddy et al., 2011a)		Grey with dark brown colony												0-10.0 (+), 13.0 (-)	7.0-9.0 (+)	10 (-), 28 (+), 37 (+), 45 (-)		+	-	v	-	-	+	-			+	+	+		+	-		+	+	+	+	+		+	-		-	-		v	+	v	v
Streptomyces ambofaciens ATCC 23877T (Kheder et al., 2009; Zhou et al., 2007)		Greyish white AM;Light purple SM;No DP	Grey AM;Light purple SM;No DP	Good growth,grey AM,yelllow SM,no DP	Grey AM;Yelllow SM;No DP														+	+	-	-			-						+				+		+	+		+						+			+
Streptomyces collinus NBRC 12759T (Lu et al., 2012)		White SM;White AM				Yellow					Spirales (on Gauze`s/Czapek)	Smooth (on Gauze`s/Czapek)			4.0-8.0 (+)	25 (+)			+	-	-	-		-	-	-	+				+						+	+	+	+			+				+
Streptomyces griseoflavus LMG 19344T (Feng, 1995)		Blue SM							-					10.0 (-)		45 (-)
Streptomyces griseorubens NBRC 12780T (Zhu et al., 2012)						-			-	Grey (on MEA)	Spirales (on MEA)	Spiny (on MEA)							+	+		-			+	-	+		-						-		+	+		+				+		-
Streptomyces iakyrus NRRL ISP-5482T
Streptomyces misionensis NBRC 13063T (Ser et al., 2016)		Strong yellow SM								Yellowish white (on ISP3)				0-4.0 (+)	6.0 (W)	24 (W), 40 (+)		+	+				+													+			+			-	+			+	+		-
Streptomyces pseudogriseolus NRRL B-3288T (Yan et al., 2011)		Good growth;Gray AM;Light yellow SM;Cream yellow DP				Cream yellow			-	Gray (on PDA)									+	-	-	-			+				+						+		+	+		+				+	+	+		+	+
Streptomyces violaceus LMG 20257T (Sun et al., 2013)		Greyish white AM;Yellow DP																	-	+	+	-			+	+			+						+	+	+	+										+	+
Streptomyces xylophagus NBRC 13845T (Kawaminami and Izuka, 1969)															6.2-8.5 (+)	55-60 (+)								-							+		+		+		+	+			+			+			+	+
+, positive or growth; -, negative or no growth; w, weakly; v, variable; Empty, no data.
All data of strain 452T were obtained from this study; All data of reference strains in the table were obtained from flowing studies: Bouizgarne, B., Lanoot, B., Loqman, S., Sproer, C., Klenk, H.P., Swings, J., et al. (2009). Streptomyces marokkonensis sp nov., isolated from rhizosphere soil of Argania spinosa L. International Journal Of Systematic And Evolutionary Microbiology 59, 2857-2863. doi…
[truncated: 14 more columns]
